# Supplementary material for: Markerless Motion Capture Parameters Associated with Fall Risk or Frailty: A Scoping Review
Source: Sensors (Basel). 2025 Sep 15;25(18):5741. doi: 10.3390/s25185741 (PMC12473936; doi:10.3390/s25185741)
Supplement: Supplementary file 1 [file sensors-25-05741-s001.zip]

Archive with 2 entries (2 files):
- Full Feature Sets.pdf
- Search Strategy.pdf
